# Supplementary material for: A Review of Western Australian Researchers’ Contributions to Understanding Cancer Prevention and Outcomes in Aboriginal People
Source: Int J Environ Res Public Health. 2026 Jun 10;23(6):777. doi: 10.3390/ijerph23060777 (PMC13300084; doi:10.3390/ijerph23060777)
Supplement: Supplementary file 1 [file ijerph-23-00777-s001.zip]

Archive with 5 entries (5 files):
- Supplementary File S1.pdf
- Supplementary File S2 (QualitativeArticles).pdf
- Supplementary File S3 (QuantitativeArticles).pdf
- Supplementary File S4(ReviewArticles).pdf
- Supplementary File S5(MixedMethodsArticles).pdf
